# Supplementary material for: Unconventional Therapy with IgY in a Psoriatic Mouse Model Targeting Gut Microbiome
Source: J Pers Med. 2021 Aug 26;11(9):841. doi: 10.3390/jpm11090841 (PMC8466815; doi:10.3390/jpm11090841)
Supplement: Supplementary file 1 [file jpm-11-00841-s001.zip]

Archive with 1 entries (1 files):
- jpm-1348971-supplementary.pdf
